# Supplementary material for: Evaluating the national system for rare diseases in China from the point of drug access: progress and challenges
Source: Orphanet J Rare Dis. 2022 Sep 10;17:352. doi: 10.1186/s13023-022-02507-2 (PMC9463840; doi:10.1186/s13023-022-02507-2)
Supplement: Supplementary file 1 — Additional file 1: Table S1. The questionnaire on the availability and prices of surveyed orphan drugs in leading provincial institutions. [file 13023_2022_2507_MOESM1_ESM.xls]

## Sheet: Additional file 1
Additional file 1: Table S1 The questionnaire on the availability and prices of surveyed orphan drugs in leading provincial institutions.
为了促进罕见病用药在中国的可及性，为我国罕见病患者的提供更好的治疗保障，我们设计了此调查表，基于《第一批罕见病目录》121种罕见病，调查79种罕见疾病用药在医疗机构的可获得性和价格。希望贵医院能支持本次调查，真实填写数据。我们保证调查数据仅用于科学研究，并对贵单位的数据严格保密。我们在此表示衷心感谢贵单位的支持与配合！ 北京协和医院药剂科 2021.8.1 In order to promote the availability of drugs for rare diseases and provide better treatment guarantee for patients with rare diseases in China, we designed this questionnaire to investigate the availability and price o…
医院名称 Hospital Name： 填写人姓名Name of Pharmacist： 联系方式 Phone Number： 填表日期 Date：
序号 Number	药品通用名 Generic name		医院是否可获得该药品（是/否） Available（Yes/No）	医院使用的药品剂型和规格 Dosage form and pack size			药品价格（元） Price of pack	近四年医院该药的采购量和采购金额 Quantity and amount of drugs purchased from 2017 to 2020
				剂型 Dosage form	商品名 Brand name	规格 pack size		2017		2018		2019		2020
								采购数量 Purchase quantity	采购金额（元） Purchase amount	采购数量 Purchase quantity	采购金额（元） Purchase amount	采购数量 Purchase quantity	采购金额（元） Purchase amount	采购数量 Purchase quantity	采购金额（元） Purchase amount
1	依达拉奉	Edaravone		依达拉奉注射液
2	利鲁唑	Riluzole		利鲁唑片
				利鲁唑胶囊
3	氘丁苯那嗪	D6-tetrabenazine, Deutetrabenazine		氘丁苯那嗪片
4	金刚烷胺	Amantadine hydrochloride		盐酸金刚烷胺颗粒
				盐酸金刚烷胺胶囊
				盐酸金刚烷胺片
5	阿扑吗啡	Apomorphine HCl		盐酸阿扑吗啡舌下片
				盐酸阿扑吗啡注射液
6	屈昔多巴	Droxidopa		屈昔多巴胶囊
7	卡左双多巴	levodopa and carbidopa		恩他卡朋双多巴片
				卡左双多巴控释片
8	司来吉兰	Selegiline HCl		盐酸司来吉兰胶囊
				盐酸司来吉兰片
9	罗匹尼罗	Ropinirole		盐酸罗匹尼罗片
10	普拉克索	Pramipexole		盐酸普拉克索片
11	雷沙吉兰	Rasagiline		甲磺酸雷沙吉兰片
12	西尼莫德	Siponimod		西尼莫德片
13	氯苯唑酸葡胺	Tafamidis meglumine		氯苯唑酸葡胺软胶囊
14	艾地苯醌	Idebenone		艾地苯醌片
15	溴吡斯的明	Pyridostigmine Bromide		溴吡斯的明片
16	新斯的明	Neostigmine		新斯的明片
				甲硫酸新斯的明注射液
17	巴氯芬	Baclofen		巴氯芬片
18	特立氟胺	Teriflunomide		特立氟胺片
19	芬戈莫德	Fingolimod Hydrochloride		盐酸芬戈莫德胶囊
20	诺西那生钠	Nusinersen		诺西那生钠注射液
21	替扎尼定	Tizanidine		盐酸替扎尼定片
				盐酸替扎尼定口腔崩解片
22	人凝血因子Ⅷ	Antihemophilic factor		注射用重组人凝血因子Ⅷ
23	人凝血因子Ⅸ	Coagulation factor IX		注射用重组人凝血因子Ⅸ
24	人凝血因子Ⅶa	Coagulation factor VIIa		注射用重组人凝血因子Ⅶa
25	人凝血酶原复合物	Human Prothrombin Complex		人凝血酶原复合物
26	艾美赛珠单抗	Emicizumab-kxwh		艾美赛珠单抗注射液
27	氨甲环酸	Tranexamic acid		氨甲环酸胶囊
				氨甲环酸片
				氨甲环酸氯化钠注射液
				注射用氨甲环酸
28	达那唑	Danazol		达那唑栓
				达那唑胶囊
				达那唑软胶囊
29	曲前列尼尔	Treprostinil (inhalational)		曲前列尼尔注射液
30	司来帕格	Selexipag		司来帕格片
31	他达拉非	Tadalafil		他达拉非片
32	安立生坦	Ambrisentan		安立生坦片
33	吸入用伊洛前列素	Iloprost inhalation solution		吸入用伊洛前列素溶液
34	枸橼酸西地那非	Sildenafil Citrate		枸橼酸西地那非片
35	利奥西呱	Riociguat		利奥西呱片
36	马昔腾坦	Macitentan		马昔腾坦片
37	波生坦	Bosentan hydrate		波生坦分散片
				波生坦片
38	依洛尤单抗	Evolocumab		依洛尤单抗注射液
39	瑞舒伐他汀钙	Rosuvastatin		瑞舒伐他汀钙胶囊
				瑞舒伐他汀钙片
40	辛伐他汀	Simvastatin		辛伐他汀片
41	阿托伐他汀	Atorvastatin		阿托伐他汀钙片
				阿托伐他汀钙胶囊
				阿托伐他汀钙分散片
42	依折麦布	Ezetimibe		依折麦布片
43	阿利西尤单抗	Alirocumab		阿利西尤单抗注射液
44	伊伐布雷定	Ivabradine		盐酸伊伐布雷定片
45	美西律	Mexiletine Hydrochloride		盐酸美西律胶囊
				盐酸美西律片
				盐酸美西律注射液
46	人免疫球蛋白	Immune globulin infusion (human)		人免疫球蛋白
47	尼达尼布	Nintedanib		乙磺酸尼达尼布软胶囊
48	吡非尼酮	Pirfenidone		吡非尼酮胶囊
				吡非尼酮片
49	依维莫司	Everolimus		依维莫司片
50	西罗莫司	Sirolimus		西罗莫司片
				西罗莫司胶囊
				西罗莫司口服溶液
51	依库珠单抗	Eculizumab		依库珠单抗注射液
52	托珠单抗	Tocilizumab		托珠单抗注射液
53	环磷酰胺	Cyclophosphamide Hydrate		环磷酰胺片
				注射用环磷酰胺
54	他克莫司	Tacrolimus Hydrate		他克莫司胶囊
				他克莫司颗粒
				他克莫司注射液
55	重组人干扰素β-1b	Interferon Beta-1b （recombinant）		注射用重组人干扰素β-1b
56	重组人干扰素β1a	Interferon Beta-1a （recombinant）		重组人干扰素β1a注射液
57	米托蒽醌	Mitoxantrone		盐酸米托蒽醌注射液
				注射用盐酸米托蒽醌
				注射用盐酸米托蒽醌
58	维莫非尼	Vemurafenib		维莫非尼片
59	非格司亭	Filgrastim		硫培非格司亭注射液
60	羟基脲	Hydroxycarbamide		羟基脲胶囊
				羟基脲片
				羟喜树碱注射液
61	秋水仙碱	Colchicine		秋水仙碱片
62	L-谷氨酰胺	L-glutamine		L-谷氨酰胺呱仑酸钠颗粒
63	左卡尼汀	Levocarnitine		左卡尼汀注射液
				左卡尼汀口服溶液
64	麦格司他	Miglustat		麦格司他胶囊
65	依洛硫酸酯酶α	Elosulfase alfa		依洛硫酸酯酶α注射液
66	拉罗尼酶	Laronidase		注射用拉罗尼酶浓溶液
67	阿糖苷酶α	Alglucosidase alfa		注射用阿糖苷酶α
68	伊米苷酶	Imiglucerase		注射用伊米苷酶
69	重组人促卵泡激素	Follitropin alfa, recombinant		重组人促卵泡激素注射液
70	沙丙蝶呤	Sapropterin Hydrochloride		盐酸沙丙蝶呤片
71	阿加糖酶β	Ceramide trihexosidase/alpha-galactosidase A		注射用阿加糖酶β
72	醋酸去氨加压素	Desmopressin Acetate		注射用醋酸去氨加压素
73	氢化可的松	Hydrocortisone		氢化可的松片
				氢化可的松注射液
74	生长激素	Somatropin		重组人生长激素注射液
75	青霉胺	Penicillamine		青霉胺片
76	二巯丁二酸	Dimercaptosuccininic Acid		注射用亚锡二巯丁二钠
				二巯丁二酸胶囊
				锝[99mTc]二巯丁二酸盐注射液
77	硫酸锌	Zinc suisate		硫酸锌口服溶液
				硫酸锌片
				硫酸锌颗粒
78	熊去氧胆酸	Cholic acid		牛磺熊去氧胆酸胶囊
				熊去氧胆酸软胶囊
				熊去氧胆酸胶囊
79	胆酸钠	Sodium Cholate		胆酸钠片
