# Supplementary material for: Evaluating the national system for rare diseases in China from the point of drug access: progress and challenges
Source: Orphanet J Rare Dis. 2022 Sep 10;17:352. doi: 10.1186/s13023-022-02507-2 (PMC9463840; doi:10.1186/s13023-022-02507-2)
Supplement: Supplementary file 2 — Additional file 2: Table S2. List of 79 orphan drugs surveyed in 30 public tertiary hospitals in China (99 drug-indication matches). [file 13023_2022_2507_MOESM2_ESM.xls]

## Sheet: Additional file 2
Additional file 2: Table S2 Lists of 79 orphan drugs surveyed in 30 public tertiary hospitals in China (99 drug-indication matches).
NO.a	NO.b	ATC Code	Generic name	Indicationc
1	1	N07XX14	Edaravone	Amyotrophic Lateral Sclerosis
2	2	N07XX02	Riluzole	Amyotrophic Lateral Sclerosis
3	3	N07XX16	D6-tetrabenazine, Deutetrabenazine	Huntington's Disease
4	4	N04BB01	Amantadine hydrochloride	Parkinson Disease (Young-onset , Early-onset)
5	5	N04BC07	Apomorphine HCl	Parkinson Disease (Young-onset , Early-onset)
6	6	C01CA27	Droxidopa	Multiple System Atrophy
	7	C01CA27	Droxidopa	Parkinson Disease (Young-onset , Early-onset)
7	8	N04BA02	Levodopa and carbidopa	Parkinson Disease (Young-onset , Early-onset)
8	9	N04BD01	Selegiline HCl	Parkinson Disease (Young-onset , Early-onset)
9	10	N04BC04	Ropinirole	Parkinson Disease (Young-onset , Early-onset)
10	11	N04BC05	Pramipexole	Parkinson Disease (Young-onset , Early-onset)
11	12	N04BD02	Rasagiline	Parkinson Disease (Young-onset , Early-onset)
12	13	L04AA42	Siponimod	Multiple Sclerosis
13	14	N07XX08	Tafamidis meglumine	Primary Light Chain Amyloidosis
14	15	N06BX13	Idebenone	Progressive Muscular Dystrophies
	16	N06BX13	Idebenone	Leber's hereditary optic neuropathy
15	17	N07AA02	Pyridostigmine Bromide	Generalized Myasthenia Gravis
16	18	S01EB06	Neostigmine	Generalized Myasthenia Gravis
17	19	M03BX01	Baclofen	Hereditary Spastic Paraplegia
	20	M03BX01	Baclofen	Multiple Sclerosis
18	21	L04AA31	Teriflunomide	Multiple Sclerosis
19	22	L04AA27	Fingolimod hydrochloride	Multiple Sclerosis
20	23	M09AX07	Nusinersen	Spinal Muscular Atrophy
21	24	M03BX02	Tizanidine	Multiple Sclerosis
	25	M03BX02	Tizanidine	Amyotrophic Lateral Sclerosis
22	26	B02BD02	Antihemophilic factor	Hemophilia
23	27	B02BD04	Coagulation factor Ix	Hemophilia
24	28	B02BD08	Coagulation factor Viia	Hemophilia
25	29	B02BD01	Human prothrombin complex	Hemophilia
26	30	B02BX06	Emicizumab-kxwh	Hemophilia
27	31	B02AA02	Tranexamic acid	Hemophilia
28	32	G03XA01	Danazol	Hereditary Angioedema (HAE)
29	33	B01AC21	Treprostinil	Idiopathic Pulmonary Arterial Hypertension
30	34	B01AC27	Selexipag	Idiopathic Pulmonary Arterial Hypertension
31	35	G04BE08	Tadalafil	Idiopathic Pulmonary Arterial Hypertension
32	36	C02KX02	Ambrisentan	Idiopathic Pulmonary Arterial Hypertension
33	37	B01AC11	Iloprost inhalation solution	Idiopathic Pulmonary Arterial Hypertension
34	38	G04BE03	Sildenafil citrate	Idiopathic Pulmonary Arterial Hypertension
35	39	C02KX05	Riociguat	Idiopathic Pulmonary Arterial Hypertension
36	40	C02KX04	Macitentan	Idiopathic Pulmonary Arterial Hypertension
37	41	C02KX01	Bosentan Hydrate	Idiopathic Pulmonary Arterial Hypertension
38	42	C10AX13	Evolocumab	Homozygous familial hypercholesterolaemia
39	43	C10AA07	Rosuvastatin	Homozygous familial hypercholesterolaemia
40	44	C10AA01	Simvastatin	Homozygous familial hypercholesterolaemia
41	45	C10AA05	Atorvastatin	Homozygous familial hypercholesterolaemia
42	46	C10AX09	Ezetimibe	Homozygous familial hypercholesterolaemia
	47	C10AX09	Ezetimibe	Sitosterolemia
43	48	C10AX14	Alirocumab	Homozygous familial hypercholesterolaemia
44	49	C01EB17	Ivabradine	Idiopathic Cardiomyopathy
45	50	C01BB02	Mexiletine hydrochloride	Congenital Myotonia Syndrome (Non-Dystrophic Myotonia, NDM)
46	51	J06BA	Immune globulin infusion (human)	Multifocal motor neuropathy
47	52	L01EX09	Nintedanib	Idiopathic Pulmonary Fibrosis
	53	L01EX09	Nintedanib	Systemic Sclerosis
48	54	L04AX05	Pirfenidone	Idiopathic Pulmonary Fibrosis
49	55	L04AA18	Everolimus	Lymphangioleiomyomatosis (LAM)
	56	L04AA18	Everolimus	Tuberous Sclerosis Complex
50	57	L04AA10	Sirolimus	Lymphangioleiomyomatosis (LAM)
	58	L04AA10	Sirolimus	Tuberous Sclerosis Complex
51	59	L04AA25	Eculizumab	Atypical Hemolytic Uremic Syndrome
	60	L04AA25	Eculizumab	Generalized Myasthenia Gravis
	61	L04AA25	Eculizumab	Neuromyelitis Optica
	62	L04AA25	Eculizumab	Paroxysmal Nocturnal Hemoglobinuia
52	63	L04AC07	Tocilizumab	Systemic Sclerosis
	64	L04AC07	Tocilizumab	Castleman disease
53	65	L01AA01	Cyclophosphamide hydrate	Fanconi anemia
	66	L01AA01	Cyclophosphamide hydrate	Generalized Myasthenia Gravis
54	67	L04AD02	Tacrolimus hydrate	Generalized Myasthenia Gravis
55	68	L03AB08	Interferon beta-1b （Recombinant）	Multiple Sclerosis
56	69	L03AB07	Interferon beta-1a （Recombinant）	Multiple Sclerosis
57	70	L01DB07	Mitoxantrone	Multiple Sclerosis
58	71	L01EC01	Vemurafenib	Erdheim -Chester Disease
59	72	L03AA02	Filgrastim	Severe Congenital Neutropenia
60	73	L01XX05	Hydroxycarbamide	Sickle Cell Disease
61	74	M04AC01	Colchicine	Familial Mediterranean Fever
62	75	A16AA03	L-glutamine	Sickle Cell Disease
63	76	A16AA01	Levocarnitine	Primary carnitine deficiency
64	77	A16AX06	Miglustat	Fabry Disease
	78	A16AX06	Miglustat	Gaucher's Disease
	79	A16AX06	Miglustat	Niemann-Pick Disease
65	80	A16AB12	Elosulfase alfa	Mucopolysaccharidosis
66	81	A16AB05	Laronidase	Mucopolysaccharidosis
67	82	A16AB07	Alglucosidase alfa	Glycogen Storage Disease (Type I, II)
68	83	A16AB02	Imiglucerase	Gaucher's Disease
69	84	G03GA05	Follitropin alfa, recombinant	Idiopathic Hypogonadotropic Hypogonadism
70	85	A16AX07	Sapropterin hydrochloride	Hyperphenylalaninemia
	86	A16AX07	Sapropterin hydrochloride	Phenylketonuria
	87	A16AX07	Sapropterin hydrochloride	Tetrahydrobiopterin Deficiency
71	88	A16AB04	Ceramide trihexosidase/Alpha-galactosidase a	Fabry Disease
72	89	H01BA02	Desmopressin acetate	Hemophilia
73	90	H02AB09	Hydrocortisone	21-Hydroxyulase Deficiency
	91	H02AB09	Hydrocortisone	Congenital Adrenal Hypoplasia
	92	H02AB09	Hydrocortisone	Generalized Myasthenia Gravis
74	93	H01AC01	Somatropin	Noonan Syndrome
	94	H01AC01	Somatropin	Prader-Willi Syndrome
75	95	M01CC01	Penicillamine	Hepatolenticular Degeneration (Wilson Disease)
76	96	V09CA02	Dimercaptosuccininic Acid	Hepatolenticular Degeneration (Wilson Disease)
77	97	A12CB01	Zinc suisate	Hepatolenticular Degeneration (Wilson Disease)
78	98	A05AA03	Cholic acid	Inborn Errors of Bile Acid Synthesis
79	99	A05AA03	Sodium cholate	Inborn Errors of Bile Acid Synthesis
a: Serial number of drugs. b: Serial number of drug-indication matches. c: Excluding withdrawals of approvals of orphan drugs.
