# Supplementary material for: Evaluating the national system for rare diseases in China from the point of drug access: progress and challenges
Source: Orphanet J Rare Dis. 2022 Sep 10;17:352. doi: 10.1186/s13023-022-02507-2 (PMC9463840; doi:10.1186/s13023-022-02507-2)
Supplement: Supplementary file 3 — Additional file 3: Figure S3. The flow chart for orphan drug screening in the survey. [file 13023_2022_2507_MOESM3_ESM.xls]

## Sheet: Additional file3
Additional file3: FigureS The flow chart for orphan drug screening in the survey.
1: CLRD：the Compendium of China’s First List of Rare Diseases (2018) 2: FDA：the US Food and Drug Administration. Time range: 1983-2020.11.04 3: EMA: European Medicines Agency. Time range: 2000-2020.11.05 4: Ministry of Health, Labour and Welfare. Time range: 1993-2018.7.31 5: National Medical Products Administration. Time range: as of 2020.12.31. 6: The number of drugs is counted as the unit. If …
