# Supplementary material for: Evaluating the national system for rare diseases in China from the point of drug access: progress and challenges
Source: Orphanet J Rare Dis. 2022 Sep 10;17:352. doi: 10.1186/s13023-022-02507-2 (PMC9463840; doi:10.1186/s13023-022-02507-2)
Supplement: Supplementary file 4 — Additional file 4: Table S4. ICD-11 categories of surveyed drugs in China. [file 13023_2022_2507_MOESM4_ESM.xls]

## Sheet: Additional file 4
Additional file 4: Table S4 ICD-11 categories of surveyed drugs in China.
ICD-11 categories of surveyed drugs	Number (Percentage, %)
Endocrine, nutritional and metabolic diseases	28 (28.3)
Diseases of the nervous system	27 (27.3)
Diseases of the blood or blood-forming organs	18 (18.2)
Diseases of the circulatory system	12 (12.1)
Developmental anomalies	7 (7.1)
Diseases of the respiratory system	4 (4.0)
Diseases of the immune system	3 (3.0)
