# Supplementary material for: Evaluating the national system for rare diseases in China from the point of drug access: progress and challenges
Source: Orphanet J Rare Dis. 2022 Sep 10;17:352. doi: 10.1186/s13023-022-02507-2 (PMC9463840; doi:10.1186/s13023-022-02507-2)
Supplement: Supplementary file 9 — Additional file 9: Table S9. Median of hospital-level availability for orphan drugs in each efficacy group. [file 13023_2022_2507_MOESM9_ESM.xls]

## Sheet: Additional file 9
Additional file 9: Table S9 Median of hospital-level availability for orphan drugs in each efficacy group.
ICD-11 categories of surveyed drugs	Median of hospital-level availability
	2017	2018	2019	2020
Endocrine, nutritional and metabolic diseases	0.214286	0.232143	0.285714	0.339286
Diseases of the nervous system	0.222222	0.259259	0.277778	0.333333
Diseases of the blood or blood-forming organs	0.361111	0.444444	0.444444	0.5
Diseases of the circulatory system	0.0833333	0.166667	0.166667	0.333333
Developmental anomalies	0.285714	0.571429	0.571429	0.714286
Diseases of the respiratory system	0	0	0.25	0.25
Diseases of the immune system	0	0.166667	0.166667	0.333333
