# Supplementary material for: Evaluating the national system for rare diseases in China from the point of drug access: progress and challenges
Source: Orphanet J Rare Dis. 2022 Sep 10;17:352. doi: 10.1186/s13023-022-02507-2 (PMC9463840; doi:10.1186/s13023-022-02507-2)
Supplement: Supplementary file 10 — Additional file 10: Table S10. Brand names and dosage forms of surveyed drugs in China. [file 13023_2022_2507_MOESM10_ESM.xls]

## Sheet: Additional file 10
Additional file 10: Table S10 Brand names and dosage forms of surveyed drugs in China.
NO.	ATC Code	Generic name	Imported Drug		Domestic Drug
			Brand Name	dosage form	Brand Name	dosage form
1	N07XX14	Edaravone	-	-	Edaravone Injection	Injection
2	N07XX02	Riluzole	Rilutek	Tablets	Riluzole tablets	Tablets
3	N04BB01	Amantadine Hydrochloride	-	-	Amantadine Hydrochloride Tablets	Tablets
4	N04BC07	Apomorphine Hcl	-	-	Apomorphine Hydrochloride Sublingual Tablets	Tablets
5	C01CA27	Droxidopa	-	-	Droxidopa Capsules	Capsules
6	N04BA02	Levodopa And Carbidopa	Sinemet	Tablets	-	-
		Levodopa And Carbidopa	Stalevo	Tablets	-	-
7	N04BD01	Selegiline Hcl	Eldepryl	Tablets	-	-
8	N04BC04	Ropinirole	-	-	Ropinirole Hydrochloride Tablets	Tablets
9	N04BC05	Pramipexole	Sifrol	Tablets	-	-
10	N04BD02	Rasagiline	Azilect	Tablets	-	-
11	L04AA42	Siponimod	Mayzent	Tablets	-	-
12	N06BX13	Idebenone	-	-	Idebenone Tablets	Tablets
13	N07AA02	Pyridostigmine Bromide	-	-	Pyridostigmine Bromide Tablets	Tablets
14	S01EB06	Neostigmine	-	-	Neostigmine Methylsulfate Injection	Injection
15	M03BX01	Baclofen	Lioresal	Tablets	Baclofen Tablets	Tablets
16	L04AA31	Teriflunomide	Aubagio	Tablets	-	-
17	L04AA27	Fingolimod	Gilenya	Capsules	-	-
		Hydrochloride
18	M09AX07	Nusinersen	Spinraza	Injection	-	-
19	M03BX02	Tizanidine	-	-	Tizanidine Hydrochloride Tablets	Tablets
20	B02BD02	Antihemophilic Factor	Kogenate	Injection	Human Coagulation Factor Ⅷ	Injection
21	B02BD04	Coagulation Factor IX	BeneFix	Injection	-	-
22	B02BD08	Coagulation Factor Viia	NovoSeven	Injection	-	-
23	B02BD01	Human Prothrombin Complex	-	-	Human Prothrombin Complex	Injection
24	B02AA02	Tranexamic Acid	-	-	Tranexamic Acid And Sodium Chloride Injection	Injection
			-	-	Tranexamic Acid Injection	Injection
			-	-	Tranexamic Acid Tablets	Tablets
25	G03XA01	Danazol	-	-	Danazol Capsules	Capsules
26	B01AC21	Treprostinil	-	-	Treprostinil Injection	Injection
27	B01AC27	Selexipag	Uptravi	Tablets	-	-
28	G04BE08	Tadalafil	Cialis	Tablets	Tadalafil Tablets	Tablets
29	C02KX02	Ambrisentan	Volibris	Tablets	Ambrisentan Tablets	Tablets
30	B01AC11	Iloprost Inhalation Solution	Ventavis	Inhalation	-	-
31	G04BE03	Sildenafil Citrate	Revatio	Tablets	Sildenafil Citrate Tablets	Tablets
32	C02KX05	Riociguat	Adempas	Tablets	-	-
33	C02KX04	Macitentan	Opsumit	Tablets	-	-
34	C02KX01	Bosentan Hydrate	Tracleer	Tablets	-	-
35	C10AX13	Evolocumab	Repatha	Injection	-	-
36	C10AA07	Rosuvastatin	Crestor	Tablets	Rosuvastatin Calcium Tablets	Tablets
37	C10AA01	Simvastatin	ZOCOR	Tablets	Simvastatin Tablets	Tablets
38	C10AA05	Atorvastatin	Lipitor	Tablets	Atorvastatin Calcium Tablets	Tablets
			-	-	Atorvastatin Calcium Capsules	Capsules
39	C10AX09	Ezetimibe	Ezetrol	Tablets	-	-
40	C10AX14	Alirocumab	Praluent	Injection	-	-
41	C01EB17	Ivabradine	Corlanor	Tablets	-	-
42	C01BB02	Mexiletine Hydrochloride	-	-	Mexiletine Hydrochloride Tablets	Tablets
43	J06BA	Immune Globulin Infusion (Human)	-	-	Human Immunoglobulin (pH4) for Intravenous Injection	Injection
44	L01EX09	Nintedanib	Ofev	Capsules	-	-
45	L04AX05	Pirfenidone	-	-	Pirfenidone Capsules	Capsules
			-	-	Pirfenidone Tablets	Tablets
46	L04AA18	Everolimus	Afinitor	Tablets	-	-
47	L04AA10	Sirolimus	Rapamune	Tablets	Sirolimus Oral Solution	oral solution
			-	-	Sirolimus Capsules	Capsules
48	L04AC07	Tocilizumab	Actemra	Injection	-	-
49	L01AA01	Cyclophosphamide	Endoxan	Injection	-	-
		Hydrate
50	L04AD02	Tacrolimus Hydrate	Prograf	Capsules	Tacrolimus Capsules	Capsules
			Prograf	Injection	-	-
51	L03AB08	Interferon Beta-1b	Betaferon	Injection	-	-
		（Recombinant）
52	L01DB07	Mitoxantrone	-	-	Mitoxantrone Hydrochloride For Injection	Injection
53	L01EC01	Vemurafenib	Zelboraf	Tablets	-	-
54	L03AA02	Filgrastim	-	-	Mecapegfilgrastim Injection	Injection
55	L01XX05	Hydroxycarbamide	-	-	Hydroxymethylnicotinamide Tablets	Tablets
56	M04AC01	Colchicine	-	-	Colchicine Tablets	Tablets
57	A16AA03	L-Glutamine	Marzulene-S	granule	Glutamine and Guaiazulene Sulfonate Sodium Grannules	granule
58	A16AA01	Levocarnitine	CARNITOR	Injection	Levocarnitine for Injection	Injection
			Levocarnitine Oral Solution	Oral solution	Levocarnitine Oral Solution	Oral solution
59	A16AX06	Miglustat	Zavesca	Capsules	-	-
60	A16AB07	Alglucosidase Alfa	Lumizyme	Injection	-	-
61	A16AB02	Imiglucerase	Cerezyme	Injection	-	-
62	G03GA05	Follitropin Alfa, Recombinant	GonaleF	Injection	Recombinant Human Follitropin for Injection	Injection
63	A16AX07	Sapropterin	KUVAN	Tablets	-	-
		Hydrochloride
64	A16AB04	Ceramide Trihexosidase/Alpha-Galactosidase A	Fabrazyme	Injection	-	-
65	H01BA02	Desmopressin Acetate	-	-	Desmopressin Acetate Injection	Injection
			-	-	Desmopressin acetate tablets	Tablets
66	H02AB09	Hydrocortisone	-	-	Hydrocortisone Iniection	Injection
			-	-	Hydrocortisone Tablets	Tablets
			-	-	Hydrocortisone Sodium Succinate for Injection	Injection
67	H01AC01	Somatropin	Saizen	Injection	Recombinant Human Growth Hormone for Injection	Injection
68	M01CC01	Penicillamine	Cuprimine	Tablets	Penicillamine Tablets	Tablets
69	V09CA02	Dimercaptosuccininic Acid	-	-	Dimercaptosuccinic Acid Capsules	Capsules
70	A12CB01	Zinc Suisate	-	-	Zinc Sulfate Oral Solution	Oral solution
71	A05AA03	Cholic Acid	Ursofalk	Capsules	-	-
72	A05AA03	Sodium Cholate	-	-	Sodium Cholate Tablets	Tablets
Note: Only Brand names and dosage forms of 72 orphan drugs available in surveyed institutions are recorded.
