# Supplementary material for: Evaluating the national system for rare diseases in China from the point of drug access: progress and challenges
Source: Orphanet J Rare Dis. 2022 Sep 10;17:352. doi: 10.1186/s13023-022-02507-2 (PMC9463840; doi:10.1186/s13023-022-02507-2)
Supplement: Supplementary file 11 — Additional file 11: Table S11. Median Availability of Orphan Drugs at Drug-Level in China From 2017 to 2020 (%). [file 13023_2022_2507_MOESM11_ESM.xls]

## Sheet: Additional file 11
Additional file 11: Table S11 Median Availability of Orphan Drugs at Drug-Level in China From 2017 to 2020 (%).
Year	Nationwide		Eastern Area		Middle Area		Western Area		p Value c
	Availability (IQR) a	Median of drug-Specific Change (IQR) b	Availability (IQR)	Median of drug-Specific Change (IQR)	Availability (IQR)	Median of drug-Specific Change (IQR)	Availability (IQR)	Median of drug-Specific Change (IQR)
2017	10.0 (43.3)	-	9.1 (45.5)	-	12.5 (37.5)	-	9.1 (50.0)	-	P＜0.001
2018	20.0 (51.7)	3.3 (10.0)	27.3(63.6)	9.1 (18.2)	12.5 (37.5)	0.0 (0.0)	18.2 (54.5)	0.0 (9.1)	P＜0.001
2019	26.7 (61.7)	3.3 (6.7)	27.3 (63.6)	0.0 (6.8)	25.0 (50.0)	0.0 (12.5)	27.3 (67.6)	0.0 (9.1)	P＜0.001
2020	43.3 (56.7)	6.7 (10.0)	36.4 (63.6)	9.1 (9.1)	37.5 (62.5)	12.5 (12.5)	36.4 (72.7)	0.0 (9.1)	P＜0.001
a: IQR: interquartile range, equals to the difference between 75th and 25th percentiles.
b: Median of drug-specific change is defined as the median of orphan drug availability annual change in each hospital.
c: p value of Wilcoxon rank-sum test for the difference of orphan drugs' average availability at drug level between eastern, western, and middle areas each year.
