# Supplementary material for: Evaluating the national system for rare diseases in China from the point of drug access: progress and challenges
Source: Orphanet J Rare Dis. 2022 Sep 10;17:352. doi: 10.1186/s13023-022-02507-2 (PMC9463840; doi:10.1186/s13023-022-02507-2)
Supplement: Supplementary file 12 — Additional file 12: Table S12. Availability classification of Orphan Drugs at Drug-Level in China From 2017 to 2020 (%). [file 13023_2022_2507_MOESM12_ESM.xls]

## Sheet: Additional file 12
Additional file 12: Table S12 Availability classification of Orphan Drugs at Drug-Level in China From 2017 to 2020 (%).
Availability	Range	Availability at drug-leval (%)
		2017	2018	2019	2020
Absent	0	35.44	31.65	21.52	10.13
Very low	<30 %	25.32	21.52	29.11	27.85
Low	30–50 %	16.46	18.99	16.46	24.05
Fairly high	50–80 %	22.78	26.58	24.05	21.52
High	>80%	0	1.27	8.86	16.46
#: WHO/HAI methodology, the following criteria were used to describe the availability of orphan drugs:
Absent, 0 % of facilities: these orphan drugs were not found in any facilities surveyed;
Very low, < 30 % of facilities: these orphan drugs were very difficult to find;
Low, 30–49 % of facilities: these orphan drugs were somewhat difficult to find;
Fairly high, 50–80 % of facilities: these orphan drugs were available in many facilities;
High, >80 % of facilities: these orphan drugs had good availability.
