# Supplementary material for: Evaluating the national system for rare diseases in China from the point of drug access: progress and challenges
Source: Orphanet J Rare Dis. 2022 Sep 10;17:352. doi: 10.1186/s13023-022-02507-2 (PMC9463840; doi:10.1186/s13023-022-02507-2)
Supplement: Supplementary file 13 — Additional file 13: Table S13. Median of drug-level availability for orphan drugs in each efficacy group. [file 13023_2022_2507_MOESM13_ESM.xls]

## Sheet: Additional file 13
Additional file 13: Table S13 Median of drug-level availability for orphan drugs in each efficacy group.
ICD-11 categories of surveyed drugs	Median of drug-level availability
	2017	2018	2019	2020
Endocrine, nutritional and metabolic diseases	0	0	0.0333333	0.0666667
Diseases of the nervous system	0.2	0.233333	0.266667	0.433333
Diseases of the blood or blood-forming organs	0.3	0.4	0.416667	0.633333
Diseases of the circulatory system	0.0166667	0.05	0.0666667	0.383333
Developmental anomalies	0.533333	0.6	0.633333	0.8
Diseases of the respiratory system	0.0333333	0.0666667	0.2	0.266667
Diseases of the immune system	0.0666667	0.133333	0.1	0.433333
