# Supplementary material for: Evaluating the national system for rare diseases in China from the point of drug access: progress and challenges
Source: Orphanet J Rare Dis. 2022 Sep 10;17:352. doi: 10.1186/s13023-022-02507-2 (PMC9463840; doi:10.1186/s13023-022-02507-2)
Supplement: Supplementary file 16 — Additional file 16: Table S16. Number of orphan drugs with better availability and affordability in each efficacy group. [file 13023_2022_2507_MOESM16_ESM.xls]

## Sheet: Additional file 16
Additional file 16: Table S16 Number of orphan drugs with better availability and affordbility in each efficacy group.
ICD-11 categories of surveyed drugs	Urban				Rural
	Before NBMI		After NBMI		Before NBMI		After NBMI
	2018	2020	2018	2020	2018	2020	2018	2020
Endocrine, nutritional and metabolic diseases	10	11	10	11	10	10	10	10
Diseases of the nervous system	6	6	6	6	4	5	5	6
Diseases of the blood or blood-forming organs	9	9	10	10	6	6	8	8
Diseases of the circulatory system	1	2	1	2	0	1	0	1
Developmental anomalies	4	7	4	7	3	4	3	4
Diseases of the respiratory system	0	0	0	2	0	0	0	2
Diseases of the immune system	0	0	0	1	0	0	0	1
Toatal	30	35	31	39	23	26	26	32
